# Supplementary material for: Respiratory microbiomes reflect whale health
Source: ISME J. 2025 Nov 12;19(1):wraf231. doi: 10.1093/ismejo/wraf231 (PMC12599319; doi:10.1093/ismejo/wraf231)
Supplement: Supplementary_Table_3_wraf231 [file supplementary_table_3_wraf231.zip]

Archive with 1 entries (1 files):
- Supplementary Table 3_wraf231.csv
